# Supplementary material for: Transferrin-Functionalized Liposomes for the Delivery of Gallic Acid: A Therapeutic Approach for Alzheimer’s Disease
Source: Pharmaceutics. 2022 Oct 11;14(10):2163. doi: 10.3390/pharmaceutics14102163 (PMC9609970; doi:10.3390/pharmaceutics14102163)
Supplement: Supplementary file 1 [file pharmaceutics-14-02163-s001.zip]

Archive with 1 entries (1 files):
- pharmaceutics-1916657-supplementary.pdf
